# Supplementary material for: Benchmarking second and third-generation sequencing platforms for microbial metagenomics
Source: Sci Data. 2022 Nov 11;9:694. doi: 10.1038/s41597-022-01762-z (PMC9652401; doi:10.1038/s41597-022-01762-z)
Supplement: Supplementary file 1 — Supplementary Table S1 [file 41597_2022_1762_MOESM1_ESM.xlsx]

## Sheet: S1-Composition
Organism Name GTDB release 07-RS207	Strain Name	Genome label	Genbank Assembly Accession ID	Kingdom	Phylum NCBI	Phylum GTBD	Genome Size (Mbp)	# scaffolds	# Ns	Genome Status	Notes	GC %	# rRNA operons	MOCK1 % genomes	MOCK2 % genomes	MOCK3 % genomes	Phylogenetic_position
Escherichia coli	K-12 MG1655	Escherichia_coli_K-12_MG1655	GCA_000005845.2	Bacteria	Proteobacteria (g)	Proteobacteria (g)	4.64	1	0	Complete		50.8	7	NP	0.0432582	NP	84
Halobacterium salinarum	NRC-1	Halobacterium_salinarum_NRC-1	GCA_000006805.1	Archaea	Euryarchaeota	Halobacteriota	2.01	3	0	Complete	2 plasmids	67.9	1	2.53229	2.49649	2.4941	22
Chlorobaculum tepidum	TLS	Chlorobaculum_tepidum_TLS	GCA_000006985.1	Bacteria	Chlorobi	Bacteroidota	2.15495	1	0	Complete		56.5	2	0.243282	0.239842	0.600195	61
Zymomonas mobilis subsp. mobilis	ZM4	Zymomonas_mobilis_subsp._mobilis_ZM4	GCA_000007105.1	Bacteria	Proteobacteria (a)	Proteobacteria (a)	2.05636	1	0	Complete		46.3	3	NP	NP	0.0487574	76
Methanopyrus kandleri	AV19	Methanopyrus_kandleri_AV19	GCA_000007185.1	Archaea	Euryarchaeota	Methanobacteriota_A	1.69497	1	0	Complete		61.2	1	0.210206	0.207235	0.260274	11
Pyrobaculum aerophilum	IM2	Pyrobaculum_aerophilum_IM2	GCA_000007225.1	Archaea	Crenarchaeota	Thermoproteota	2.22243	1	0	Complete		51.4	1	0.229025	0.225786	0.112785	3
Streptococcus agalactiae	2603V/R	Streptococcus_agalactiae_sv._V_V_2603V_R	GCA_000007265.1	Bacteria	Firmicutes	Firmicutes	2.16	1	0	Complete		35.6	7	NP	0.0929249	NP	43
Pyrococcus furiosus	DSM 3638	Pyrococcus_furiosus_DSM_3638	GCA_000007305.1	Archaea	Euryarchaeota	Methanobacteriota_B	1.9	1	1	Complete		40.8	1	0.401835	0.396154	NP	9
Methanosarcina acetivorans	C2A	Methanosarcina_acetivorans_C2A	GCA_000007345.1	Archaea	Euryarchaeota	Halobacteriota	5.75149	1	0	Complete		42.7	3	0.176994	0.174492	0.174325	21
Pseudomonas putida	KT2440	Pseudomonas_putida_KT2440	GCA_000007565.2	Bacteria	Proteobacteria (g)	Proteobacteria (g)	6.18	1	0	Complete		61.5	7	1.4825	1.46154	1.18433	91
Staphylococcus epidermidis	ATCC 12228	Staphylococcus_epidermidis_ATCC_12228	GCA_000007645.1	Bacteria	Firmicutes	Firmicutes	2.56	7	0	Complete	6 plasmids	32	5	NP	0.0784054	NP	40
Geobacter sulfurreducens	PCA	Geobacter_sulfurreducens_PCA	GCA_000007985.2	Bacteria	Proteobacteria (d)	Desulfobacterota	3.814139	1	0	Complete		60.9	2	0.587173	0.578872	0.101206	68
Bacillus cereus	ATCC 10987	Bacillus_cereus_ATCC_10987	GCA_000008005.1	Bacteria	Firmicutes	Firmicutes	5.41	2	30	Complete	1 plasmid	35.3	12	NP	0.0371013	NP	38
Nanoarchaeum equitans	Kin4-M	Nanoarchaeum_equitans_Kin4-M	GCA_000008085.1	Archaea	Nanoarchaeota	Nanoarchaeota	0.49	1	0	Complete		31.6	1	0.955656	0.942145	0.624085	1
Treponema denticola	ATCC 35405	Treponema_denticola_ATCC_35405	GCA_000008185.1	Bacteria	Spirochaetes	Spirochaetota	2.8432	1	0	Complete		37.9	2	1.26746	1.24954	1.56044	50
Helicobacter pylori	ATCC 700392 = 26695	Helicobacter_pylori_ATCC_700392	GCA_000008525.1	Bacteria	Proteobacteria (e)	Campylobacterota	1.66	1	8	Complete		38.9	2	NP	0.120914	NP	74
Deinococcus radiodurans	R1	Deinococcus_radiodurans_R1	GCA_000008565.1	Bacteria	Deinococcus	Deinococcota	3.28464	4	27	Complete	2 chromosomes 2 plasmids	66.6	3	0.619844	0.671262	0.457871	24
Archaeoglobus fulgidus	DSM 4304	Archaeoglobus_fulgidus_DSM_4304	GCA_000008665.1	Archaea	Euryarchaeota	Halobacteriota	2.1784	1	0	Complete		48.6	1	1.16827	1.15175	0.920518	19
Neisseria meningitidis	MC58	Neisseria_meningitidis_MC58	GCA_000008805.1	Bacteria	Proteobacteria (b)	Proteobacteria (g)	2.27	1	0	Complete		51.5	4	NP	0.088422	NP	79
Nitrosomonas europaea	ATCC 19718	Nitrosomonas_europaea_ATCC_19718	GCA_000009145.1	Bacteria	Proteobacteria (b)	Proteobacteria (g)	2.81209	1	0	Complete		50.7	1	5.68343	5.60308	2.79885	80
Pseudomonas fluorescens	SBW25	Pseudomonas_fluorescens_SBW25	GCA_000009225.1	Bacteria	Proteobacteria (g)	Proteobacteria (g)	7.14	1	0	Complete		60	6	1.06931	1.05419	0.35106	90
Trichormus sp000009705	sp. PCC 7120	Trichormus_sp._PCC_7120	GCA_000009705.1	Bacteria	Cyanobacteria	Cyanobacteria	7.19992	7	0	Complete	6 plasmids	41.3	4	1.37146	1.35207	2.02617	46
Gemmatimonas aurantiaca	T-27	Gemmatimonas_aurantiaca_T-27	GCA_000010305.1	Bacteria	Gemmatimonadetes	Gemmatimonadota	4.63696	1	0	Complete		64.3	1	2.4149	2.38076	2.37848	56
Bifidobacterium adolescentis	ATCC 15703	Bifidobacterium_adolescentis_ATCC_15703	GCA_000010425.1	Bacteria	Actinobacteria	Actinobacteriota	2.09	1	1	Complete		59.2	5	NP	0.0960373	NP	55
Porphyromonas gingivalis	ATCC 33277	Porphyromonas_gingivalis_ATCC_33277	GCA_000010505.1	Bacteria	Bacteroidetes	Bacteroidota	2.35489	1	0	Complete		48.4	4	2.17007	2.22772	4.27467	58
Bacteroides thetaiotaomicron	VPI-5482	Bacteroides_thetaiotaomicron_VPI-5482	GCA_000011065.1	Bacteria	Bacteroidetes	Bacteroidota	6.29336	2	0	Complete	1 plasmid	42.9	5	0.32351	0.318936	0.199144	59
Pyrococcus horikoshii	OT3	Pyrococcus_horikoshii_OT3	GCA_000011105.1	Archaea	Euryarchaeota	Methanobacteriota_B	1.7385	1	0	Complete		41.9	1	5.85552	5.77273	7.209	10
Sulfurisphaera tokodaii	str. 7	Sulfurisphaera_tokodaii_str._7	GCA_000011205.1	Archaea	Crenarchaeota	Thermoproteota	2.7	1	0	Complete		32.8	1	0.0754061	0.07434	0.0742688	5
Methanococcus maripaludis	S2	Methanococcus_maripaludis_S2	GCA_000011585.1	Archaea	Euryarchaeota	Methanobacteriota_A	1.66114	1	0	Complete		33.1	3	0.459616	0.453118	0.301789	16
Ruegeria pomeroyi	DSS-3	Ruegeria_pomeroyi_DSS-3	GCA_000011965.2	Bacteria	Proteobacteria (a)	Proteobacteria (a)	4.59	2	0	Complete	1 megaplasmid	64.1	3	0.0665348	0.0655941	NP	78
Phocaeicola vulgatus	ATCC 8482	Phocaeicola_vulgatus_ATCC_8482	GCA_000012825.1	Bacteria	Bacteroidetes	Bacteroidota	5.16319	1	0	Complete		42.2	7	0.469244	0.50066	1.3865	60
Staphylococcus aureus	USA300_FPR3757	Staphylococcus_aureus_USA300_FPR3757	GCA_000013465.1	Bacteria	Firmicutes	Firmicutes	2.9	4	0	Complete	3 plasmids	32.7	5	NP	0.0692131	NP	39
Paraburkholderia xenovorans	LB400	Paraburkholderia_xenovorans_LB400	GCA_000013645.1	Bacteria	Proteobacteria (b)	Proteobacteria (g)	9.7353	3	0	Complete	3 chromosomes	62.6	6	0.575113	0.566982	0.28322	81
Lactobacillus gasseri ATCC 33323	ATCC 33323	Lactobacillus_gasseri_ATCC_33323	GCA_000014425.1	Bacteria	Firmicutes	Firmicutes	1.89	1	0	Complete		35.2	6	NP	0.1062	NP	41
Chlorobium phaeobacteroides	DSM 266	Chlorobium_phaeobacteroides_DSM_266	GCA_000015125.1	Bacteria	Chlorobi	Bacteroidota	3.1339	1	0	Complete		48.4	2	0.690262	0.680503	0.679851	63
Acinetobacter baumannii	ATCC 17978	Acinetobacter_baumannii_ATCC_17978	GCA_000015425.1	Bacteria	Proteobacteria (g)	Proteobacteria (g)	4.34	3	1	Complete	2 plasmids	39	6	NP	0.0462484	NP	88
Pyrobaculum calidifontis	JCM 11548	Pyrobaculum_calidifontis_JCM_11548	GCA_000015805.1	Archaea	Crenarchaeota	Thermoproteota	2	1	0	Complete		57.2	1	2.54495	2.50897	0.501314	2
Ruminiclostridium thermocellum	ATCC 27405	Ruminiclostridium_thermocellum_ATCC_27405	GCA_000015865.1	Bacteria	Firmicutes	Firmicutes_A	3.8433	1	0	Complete		39	4	0.268845	0.265044	0.159135	35
Cereibacter A sphaeroides	ATCC 17029	Cereibacter_A_sphaeroides_ATCC_17029	GCA_000015985.1	Bacteria	Proteobacteria (a)	Proteobacteria (a)	4.49	3	0	Complete	2 chromosomes 1 plasmid	69	4	NP	0.0447033	NP	77
Shewanella loihica	PV-4	Shewanella_loihica_PV-4	GCA_000016065.1	Bacteria	Proteobacteria (g)	Proteobacteria (g)	4.6	1	0	Complete		53.7	8	0.553251	0.545429	0.762869	85
Chlorobium phaeovibrioides	DSM 265	Chlorobium_phaeovibrioides_DSM_265	GCA_000016085.1	Bacteria	Chlorobi	Bacteroidota	1.96686	1	0	Complete		53	1	1.29392	1.27562	1.9116	65
Methanococcus maripaludis	C5	Methanococcus_maripaludis_C5	GCA_000016125.1	Archaea	Euryarchaeota	Methanobacteriota_A	1.8083	2	0	Complete	1 plasmid	33	3	1.15405	1.13773	1.13664	15
Pyrobaculum arsenaticum	DSM 13514	Pyrobaculum_arsenaticum_DSM_13514	GCA_000016385.1	Archaea	Crenarchaeota	Thermoproteota	2.12108	1	0	Complete		55.1	1	0.0479936	0.047315	NP	4
Micromonospora tropica	CNB-440	Micromonospora_tropica_CNB-440	GCA_000016425.1	Bacteria	Actinobacteria	Actinobacteriota	5.1833	1	0	Complete		69.5	3	0.490991	0.484049	0.386869	52
Caldicellulosiruptor saccharolyticus	DSM 8903	Caldicellulosiruptor_saccharolyticus_DSM_8903	GCA_000016545.1	Bacteria	Firmicutes	Firmicutes_A	2.97027	1	0	Complete		35.3	3	0.891082	0.878483	1.31646	37
Thermotoga petrophila	RKU-1	Thermotoga_petrophila_RKU-1	GCA_000016785.1	Bacteria	Thermotogae	Thermotogota	1.82351	1	0	Complete		46.1	1	6.95026	6.852	NP	30
Shewanella baltica	OS185	Shewanella_baltica_OS185	GCA_000017325.1	Bacteria	Proteobacteria (g)	Proteobacteria (g)	5.31269	2	0	Complete	1 plasmid	46.3	10	1.35662	1.33744	1.78155	86
Ignicoccus hospitalis	KIN4/I	Ignicoccus_hospitalis_KIN4_I	GCA_000017945.1	Archaea	Crenarchaeota	Thermoproteota	1.3	1	0	Complete		56.5	1	2.8386	2.79847	4.19176	8
Micromonospora arenicola	CNS-205	Micromonospora_arenicola_CNS-205	GCA_000018265.1	Bacteria	Actinobacteria	Actinobacteriota	5.7863	1	0	Complete		69.5	3	0.390564	0.385042	0.311897	51
Herpetosiphon aurantiacus	DSM 785	Herpetosiphon_aurantiacus_DSM_785	GCA_000018565.1	Bacteria	Chloroflexi	Chloroflexota	6.78559	3	0	Complete	2 plasmids	50.9	5	1.65023	1.6269	2.60055	48
Chloroflexus aurantiacus	J-10-fl	Chloroflexus_aurantiacus_J-10-fl	GCA_000018865.1	Bacteria	Chloroflexi	Chloroflexota	5.25854	1	0	Complete		56.7	3	0.203266	0.200392	0.1001	47
Thermotoga neapolitana	DSM 4359	Thermotoga_neapolitana_DSM_4359	GCA_000018945.1	Bacteria	Thermotogae	Thermotogota	1.884	1	0	Complete		46.9	1	1.60748	1.58475	3.16647	29
Thermoanaerobacter pseudethanolicus	ATCC 33223	Thermoanaerobacter_pseudethanolicus_ATCC_33223	GCA_000019085.1	Bacteria	Firmicutes	Firmicutes_A	2.36282	1	0	Complete		34.5	4	2.4816	2.44652	1.83313	33
Thermotoga maritima	RQ2	Thermotoga_maritima_RQ2	GCA_000019625.1	Bacteria	Thermotogae	Thermotogota	1.87769	1	0	Complete		46.2	1	NP	NP	6.14064	31
Leptothrix cholodnii	SP-6	Leptothrix_cholodnii_SP-6	GCA_000019785.1	Bacteria	Proteobacteria (b)	Proteobacteria (g)	4.909403	1	0	Complete		68.9	2	0.0497648	0.0490612	NP	82
Akkermansia muciniphila	ATCC BAA-835	Akkermansia_muciniphila_ATCC_BAA-835	GCA_000020225.1	Bacteria	Verrucomicrobia	Verrucomicrobiota	2.6641	1	0	Complete		55.8	3	0.907514	0.894683	1.25136	57
Sulfurihydrogenibium sp000020325	YO3AOP1	Sulfurihydrogenibium_sp._YO3AOP1	GCA_000020325.1	Bacteria	Aquificae	Aquificota	1.83844	1	0	Complete		32	3	0.692151	0.682365	0.545369	27
Chlorobium limicola	DSM 245	Chlorobium_limicola_DSM_245	GCA_000020465.1	Bacteria	Chlorobi	Bacteroidota	2.76318	1	0	Complete		51.3	2	2.32098	2.28817	1.37158	62
Pelodictyon phaeoclathratiforme	BU-1	Pelodictyon_phaeoclathratiforme_BU-1	GCA_000020645.1	Bacteria	Chlorobi	Bacteroidota	3.018238	1	0	Complete		48.1	3	NP	NP	0.102979	64
Geobacter bemidjiensis	Bem	Geobacter_bemidjiensis_Bem	GCA_000020725.1	Bacteria	Proteobacteria (d)	Desulfobacterota	4.61	1	0	Complete		60.3	4	0.00331231	0.00326548	NP	67
Hydrogenobaculum sp000020785	Y04AAS1	Hydrogenobaculum_sp._Y04AAS1	GCA_000020785.1	Bacteria	Aquificae	Aquificota	1.55951	1	0	Complete		34.8	2	1.63189	1.60882	1.28582	25
Persephonella marina	EX-H1	Persephonella_marina_EX-H1	GCA_000021565.1	Bacteria	Aquificae	Aquificota	1.98428	2	0	Complete	1 plasmid	37.1	2	2.80624	2.76656	1.51586	26
Dictyoglomus turgidum	DSM 6724	Dictyoglomus_turgidum_DSM_6724	GCA_000021645.1	Bacteria	Dictyoglomi	Dictyoglomota	1.85556	1	0	Complete		34	2	0.685765	0.676069	0.540337	28
Shewanella baltica OS223	OS223	Shewanella_baltica_OS223	GCA_000021665.1	Bacteria	Proteobacteria (g)	Proteobacteria (g)	5.3579	4	0	Complete	3 plasmids	46.3	10	2.53645	2.50059	2.99784	87
Caldicellulosiruptor bescii	DSM 6725	Caldicellulosiruptor_bescii_DSM_6725	GCA_000022325.1	Bacteria	Firmicutes	Firmicutes_A	2.912	3	0	Complete	2 plasmids	35.2	3	0.214993	0.211953	0.21175	36
Acidobacterium capsulatum	ATCC 51196	Acidobacterium_capsulatum_ATCC_51196	GCA_000022565.1	Bacteria	Acidobacteria	Acidobacteriota	4.12736	1	0	Complete		60.5	1	0.19978	0.196956	0.121461	66
Desulfomicrobium baculatum	DSM 4028	Desulfomicrobium_baculatum_DSM_4028	GCA_000023225.1	Bacteria	Proteobacteria (d)	Desulfobacterota_I	3.94	1	0	Complete		58.6	2	NP	NP	0.0381711	70
Aciduliprofundum boonei	T469	Aciduliprofundum_boonei_T469	GCA_000025665.1	Archaea	Euryarchaeota	Thermoplasmatota	1.486	1	0	Complete		39.2	1	0.0342524	0.0337681	NP	17
Haloferax volcanii	DS2	Haloferax_volcanii_DS2	GCA_000025685.1	Archaea	Euryarchaeota	Halobacteriota	2.847	5	0	Complete	4 plasmids	65.5	2	0.048271	0.0475885	0.047543	23
Methanocaldococcus jannaschii	DSM 2661	Methanocaldococcus_jannaschii_DSM_2661	GCA_000091665.1	Archaea	Euryarchaeota	Methanobacteriota_A	1.73997	3	4	Complete	2 plasmids	31.3	2	5.6458	5.56598	11.1213	14
Acidilobus saccharovorans	345-15	Acidilobus_saccharovorans_345-15	GCA_000144915.1	Archaea	Crenarchaeota	Thermoproteota	1.49	1	0	Complete		57.2	1	0.0341605	0.0336775	0.0336452	6
Pauljensenia odontolytica_A	ATCC 17982	Pauljensenia_odontolyticus_ATCC_17982	GCA_000154225.1	Bacteria	Actinobacteria	Actinobacteriota	2.39	2	200	Draft		65.5	2	NP	0.0839824	NP	54
Desulfovibrio piger	ATCC 29098	Desulfovibrio_piger_ATCC_29098	GCA_000156375.1	Bacteria	Proteobacteria (d)	Desulfobacterota_I	2.9	47	40978	Draft		63	2	4.38785	4.32582	6.48251	72
Methanothermus fervidus	DSM 2088	Methanothermus_fervidus_DSM_2088	GCA_000166095.1	Archaea	Euryarchaeota	Methanobacteriota	1.24	1	0	Complete		31.6	2	7.18334	7.08178	5.66	13
Enterococcus faecalis	OG1RF	Enterococcus_faecalis_OG1RF	GCA_000172575.2	Bacteria	Firmicutes	Firmicutes	3.34194	1	0	Complete		37.4	4	0.152304	0.209301	0.300014	42
Desulfovibrio mercurii ND 132	ND132	Desulfovibrio_mercurii_ND_132	GCA_000189295.2	Bacteria	Proteobacteria (d)	Desulfobacterota_I	3.85	1	0	Complete		65.2	2	0.0528822	0.0521345	0.0325529	71
Bordetella pertussis	RB50	Bordetella_pertussis_RB50	GCA_000195675.1	Bacteria	Proteobacteria (b)	Proteobacteria (g)	5.33918	1	0	Complete		68.1	3	0.476656	0.469917	0.469467	83
Nitratidesulfovibrio vulgaris	Hildenborough	Nitratidesulfovibrio_vulgaris_Hildenborough	GCA_000195755.1	Bacteria	Proteobacteria (d)	Desulfobacterota_I	3.75	2	0	Complete	1 plasmid	63.2	5	0.0271462	0.0267624	0.0534735	73
Rhodopirellula baltica	SH 1	Rhodopirellula_baltica_SH_1	GCA_000196115.1	Bacteria	Planctomycetes	Planctomycetota	7.14558	1	0	Complete		55.4	1	1.31778	1.29915	0.778745	49
Wolinella succinogenes	DSM 1740	Wolinella_succinogenes_DSM_1740	GCA_000196135.1	Bacteria	Proteobacteria (e)	Campylobacterota	2.1103	1	0	Complete		48.5	3	0.656047	0.646771	0.539252	75
Cutibacterium acnes	ATCC 11828	Cutibacterium_acnes_ATCC_11828	GCA_000231215.1	Bacteria	Actinobacteria	Actinobacteriota	2.48	1	0	Complete		60	3	NP	0.0809346	NP	53
Desulfitobacterium dehalogenans	ATCC 51507	Desulfitobacterium_dehalogenans_ATCC_51507	GCA_000243155.3	Bacteria	Firmicutes	Firmicutes_B	4.32	1	0	Complete		45	6	0.00353466	0.00348469	NP	32
Methanomassiliicoccus luminyensis	B10	Methanomassiliicoccus_luminyensis_B10	GCA_000308215.1	Archaea	Euryarchaeota	Thermoplasmatota	2.62	26	0	Draft		60.5	1	0.0582814	0.0574574	NP	18
Methanomethylovorans hollandica	DSM 15978	Methanomethylovorans_hollandica_DSM_15978	GCA_000328665.1	Archaea	Euryarchaeota	Halobacteriota	2.71	2	0	Complete	1 plasmid	41.8	2	0.0469549	0.046291	NP	20
Clostridium beijerinckii ATCC 35702	ATCC 35702	Clostridium_beijerinckii_ATCC_35702	GCA_000767745.1	Bacteria	Firmicutes	Firmicutes_A	5.88	1	0	Complete		29.6	7	NP	0.0341357	NP	34
Streptococcus mutans UA159-FR	UA159-FR	Streptococcus_mutans_UA159-FR	GCA_000817065.1	Bacteria	Firmicutes	Firmicutes	2.03	1	0	Complete		36.8	5	NP	0.0988758	NP	44
Ignicoccus islandicus	DSM 13165	Ignicoccus_islandicus_DSM_13165	GCA_001481685.1	Archaea	Crenarchaeota	Thermoproteota	1.394	1	0	Complete		44.9	1	1.09539	1.0799	2.69717	7
Methanobrevibacter oralis DSM 7256	DSM 7256	Methanobrevibacter_oralis_DSM_7256	GCA_001639275.1	Archaea	Euryarchaeota	Methanobacteriota	2.14	136	0	Draft		28	1	0.761108	0.750347	NP	12
Pseudomonas aeruginosa ATCC 9027	ATCC 9027	Pseudomonas_aeruginosa_ATCC_9027	GCA_002563335.1	Bacteria	Proteobacteria (g)	Proteobacteria (g)	6.3	59	0	Draft		66.6	2	NP	0.03186	NP	89
Desulfobulbus oralis	sp. ONRL	Desulfobulbus_oralis_sp._ONRL	GCA_002952055.1	Bacteria	Proteobacteria (d)	Desulfobacterota	2.77	1	0	Complete		59.8	2	7.35005	7.24613	3.6196	69
Fusobacterium nucleatum subsp. nucleatum	ATCC 25586	Fusobacterium_nucleatum_subsp._nucleatum_ATCC_25586	GCA_003019295.1	Bacteria	Fusobacteria	Fusobacteriota	2.1745	1	0	Complete		27.2	5	2.80887	2.76916	1.38325	45
