# Supplementary material for: Benchmarking second and third-generation sequencing platforms for microbial metagenomics
Source: Sci Data. 2022 Nov 11;9:694. doi: 10.1038/s41597-022-01762-z (PMC9652401; doi:10.1038/s41597-022-01762-z)
Supplement: Supplementary file 2 — Supplementary Table S2 [file 41597_2022_1762_MOESM2_ESM.xlsx]

## Sheet: Standard_vs_Hybrid_MinION
Standard versus Hybrid MinION
Assembly metaquast metrics	Ion Proton P1 (spades)	Ion Proton P1 (hybrid spades)	Ion S5 (spades)	Ion S5 x Minion (hybrid spades)	Illumina HiSeq 3000 (spades)	Illumina HiSeq 3000 x Minion (hybrid spades)	DNBSeq G400 (spades)	DNBSeq G400 x Minion (hybrid spades)	DNBSeq T7 (spades)	DNBSeq T7 x Minion (hybrid spades)	ONT MinION R9 (metaflye)
Nb Reads (M)	20	2x10 (Proton) + 0.696 (Minion)	20	2x10 (S5) + 0.696 (Minion)	2x10	2x10 (Illumina) + 0.696 (Minion)	2x10	2x10 (G400) + 0.696 (Minion)	2x10	2x10 (T7) + 0.696 (Minion)	0.696
Nb Contigs	45,510	14,367	43,879	14,246	40,147	16,923	44,887	15,710	44,603	15,710	1,283
Largest Contig (bp)	384,996	1,574,872	794,907	1,916,320	1,599,668	4,121,019	1,063,396	3,626,255	1,002,925	4,637,336	4,324,150
N50 (bp)	7,847	45,383	9,089	47,318	13,707	77,301	8,519	42,775	8,184	40,086	759,940
Genome Fraction(%)	54.767	58.832	55.257	59.904	61.897	66.357	49.397	55.589	47.365	54.54	44.955
Mismatches per 100kbps	83.29	148.29	89.12	173.68	47.55	192.42	77.22	202.84	107.52	238.54	339.99
Indels Per 100kbps	77.8	161.09	50.03	133.62	3.53	98.36	3.23	186.2	3.67	211.02	764.45
Fully Unaligned Contigs	1,497	624	1,339	565	975	809	735	1028	1,368	1,281	231
Fully Unaligned Length (bp)	900,150	545,107	821,545	569,823	620,805	844,114	426,856	2,073,274	711,992	2,319,994	6,279,694
NB full genome*	5	9	5	10	12	22	7	11	7	12	22
*full genome = at least 99% of the genome reassembled
Standard versus Hybrid PacBio
Assembly metaquast metrics	Ion Proton P1 (spades)	Ion Proton P1 (hybrid spades)	Ion S5 (spades)	Ion S5 x PacBio (hybrid spades)	Illumina HiSeq 3000 (spades)	Illumina HiSeq 3000 x PacBio (hybrid spades)	DNBSeq G400 (spades)	DNBSeq G400 x PacBio (hybrid spades)	DNBSeq T7 (spades)	DNBSeq T7 x PacBio (hybrid spades)	PacBio Sequel II (metaflye)
Nb Reads (M)	20	2x10 (Proton) + 0.524 (PacBio)	20	2x10 (S5) + 0.524 (PacBio)	2x10	2x10 (Illumina) + 0.524 (PacBio)	2x10	2x10 (G400) + 0.524 (PacBio)	2x10	2x10 (T7) + 0.524 (PacBio)	0.524
Nb Contigs	45,510	11,744	43,879	11,453	40,147	12,932	44,887	12,933	44,603	12,987	437
Largest Contig (bp)	384,996	1,884,265	794,907	1,916,138	1,599,668	4,637,269	1,063,396	4,636,307	1,002,925	4,636,062	7,147,004
N50 (bp)	7,847	46,981	9,089	48,740	13,707	85,671	8,519	49,593	8,184	46,048	2,013,697
Genome Fraction(%)	54.767	62.35	55.257	63.153	61.897	70.63	49.397	63.905	47.365	63.069	68.197
Mismatches per 100kbps	83.29	138.6	89.12	150.44	47.55	129.9	77.22	116.76	107.52	144.23	18.3
Indels Per 100kbps	77.8	89.97	50.03	61.15	3.53	7.95	3.23	8.97	3.67	10.55	11.76
Fully Unaligned Contigs	1,497	446	1,339	359	975	415	735	245	1,368	337	6
Fully Unaligned Length (bp)	900,150	299,385	821,545	254,899	620,805	330,989	426,856	185,481	711,992	234,398	134,713
NB full genome*	5	10	5	11	12	27	7	14	7	14	36
*full genome = at least 99% of the genome reassembled
