# Supplementary material for: Benchmarking second and third-generation sequencing platforms for microbial metagenomics
Source: Sci Data. 2022 Nov 11;9:694. doi: 10.1038/s41597-022-01762-z (PMC9652401; doi:10.1038/s41597-022-01762-z)
Supplement: Supplementary file 3 — Supplementary Table S3 [file 41597_2022_1762_MOESM3_ESM.xlsx]

## Sheet: summary
Organism Name GTDB release 07-RS207	Strain Name	Genbank Assembly Accession ID	MOCK1 % genomes	illumina_pacbio_dastool	illumina_minion_dastool	illumina_dastool
Desulfobulbus oralis	sp. ONRL	GCA_002952055.1	7.35005	YES	YES	YES
Methanothermus fervidus	DSM 2088	GCA_000166095.1	7.18334	YES	YES	YES
Thermotoga petrophila	RKU-1	GCA_000016785.1	6.95026	YES	YES	YES
Pyrococcus horikoshii	OT3	GCA_000011105.1	5.85552	YES	YES	YES
Nitrosomonas europaea	ATCC 19718	GCA_000009145.1	5.68343	YES	YES	YES
Methanocaldococcus jannaschii	DSM 2661	GCA_000091665.1	5.6458	YES	YES	YES
Desulfovibrio piger	ATCC 29098	GCA_000156375.1	4.38785	YES	YES	YES
Ignicoccus hospitalis	KIN4/I	GCA_000017945.1	2.8386	YES	YES	YES
Fusobacterium nucleatum subsp. nucleatum	ATCC 25586	GCA_003019295.1	2.80887	YES	YES	YES
Persephonella marina	EX-H1	GCA_000021565.1	2.80624	YES	YES	YES
Pyrobaculum calidifontis	JCM 11548	GCA_000015805.1	2.54495	YES	YES	YES
Shewanella baltica OS223	OS223	GCA_000021665.1	2.53645
Halobacterium salinarum	NRC-1	GCA_000006805.1	2.53229	YES	YES	YES
Thermoanaerobacter pseudethanolicus	ATCC 33223	GCA_000019085.1	2.4816	YES	YES	YES
Gemmatimonas aurantiaca	T-27	GCA_000010305.1	2.4149	YES	YES	YES
Chlorobium limicola	DSM 245	GCA_000020465.1	2.32098	YES	YES	YES
Porphyromonas gingivalis	ATCC 33277	GCA_000010505.1	2.17007	YES	YES	YES
Herpetosiphon aurantiacus	DSM 785	GCA_000018565.1	1.65023	YES	YES	YES
Hydrogenobaculum sp000020785	Y04AAS1	GCA_000020785.1	1.63189	YES	YES	YES
Thermotoga neapolitana	DSM 4359	GCA_000018945.1	1.60748	YES	YES	YES
Pseudomonas putida	KT2440	GCA_000007565.2	1.4825	YES
Trichormus sp000009705	sp. PCC 7120	GCA_000009705.1	1.37146	YES	YES	YES
Shewanella baltica	OS185	GCA_000017325.1	1.35662			YES
Rhodopirellula baltica	SH 1	GCA_000196115.1	1.31778	YES	YES	YES
Chlorobium phaeovibrioides	DSM 265	GCA_000016085.1	1.29392	YES	YES	YES
Treponema denticola	ATCC 35405	GCA_000008185.1	1.26746	YES	YES	YES
Archaeoglobus fulgidus	DSM 4304	GCA_000008665.1	1.16827	YES	YES	YES
Methanococcus maripaludis	C5	GCA_000016125.1	1.15405	YES	YES
Ignicoccus islandicus	DSM 13165	GCA_001481685.1	1.09539	YES	YES	YES
Pseudomonas fluorescens	SBW25	GCA_000009225.1	1.06931
Nanoarchaeum equitans	Kin4-M	GCA_000008085.1	0.955656	YES	YES	YES
Akkermansia muciniphila	ATCC BAA-835	GCA_000020225.1	0.907514	YES	YES	YES
Caldicellulosiruptor saccharolyticus	DSM 8903	GCA_000016545.1	0.891082	YES	YES	YES
Methanobrevibacter oralis DSM 7256	DSM 7256	GCA_001639275.1	0.761108	YES	YES	YES
Sulfurihydrogenibium sp000020325	YO3AOP1	GCA_000020325.1	0.692151	YES	YES	YES
Chlorobium phaeobacteroides	DSM 266	GCA_000015125.1	0.690262	YES	YES	YES
Dictyoglomus turgidum	DSM 6724	GCA_000021645.1	0.685765	YES
Wolinella succinogenes	DSM 1740	GCA_000196135.1	0.656047	YES	YES	YES
Deinococcus radiodurans	R1	GCA_000008565.1	0.619844	YES
Geobacter sulfurreducens	PCA	GCA_000007985.2	0.587173	YES	YES	YES
Paraburkholderia xenovorans	LB400	GCA_000013645.1	0.575113	YES
Shewanella loihica	PV-4	GCA_000016065.1	0.553251
Micromonospora tropica	CNB-440	GCA_000016425.1	0.490991
Bordetella pertussis	RB50	GCA_000195675.1	0.476656
Phocaeicola vulgatus	ATCC 8482	GCA_000012825.1	0.469244		YES	YES
Methanococcus maripaludis	S2	GCA_000011585.1	0.459616	YES	YES	YES
Pyrococcus furiosus	DSM 3638	GCA_000007305.1	0.401835
Micromonospora arenicola	CNS-205	GCA_000018265.1	0.390564	YES	YES
Bacteroides thetaiotaomicron	VPI-5482	GCA_000011065.1	0.32351		YES
Ruminiclostridium thermocellum	ATCC 27405	GCA_000015865.1	0.268845	YES	YES	YES
Chlorobaculum tepidum	TLS	GCA_000006985.1	0.243282	YES	YES	YES
Pyrobaculum aerophilum	IM2	GCA_000007225.1	0.229025
Caldicellulosiruptor bescii	DSM 6725	GCA_000022325.1	0.214993	YES	YES	YES
Methanopyrus kandleri	AV19	GCA_000007185.1	0.210206	YES	YES	YES
Chloroflexus aurantiacus	J-10-fl	GCA_000018865.1	0.203266	YES	YES	YES
Acidobacterium capsulatum	ATCC 51196	GCA_000022565.1	0.19978	YES
Methanosarcina acetivorans	C2A	GCA_000007345.1	0.176994
Enterococcus faecalis	OG1RF	GCA_000172575.2	0.152304	YES
Sulfurisphaera tokodaii	str. 7	GCA_000011205.1	0.0754061
Ruegeria pomeroyi	DSS-3	GCA_000011965.2	0.0665348
Methanomassiliicoccus luminyensis	B10	GCA_000308215.1	0.0582814
Desulfovibrio mercurii ND 132	ND132	GCA_000189295.2	0.0528822
Leptothrix cholodnii	SP-6	GCA_000019785.1	0.0497648
Haloferax volcanii	DS2	GCA_000025685.1	0.048271
Pyrobaculum arsenaticum	DSM 13514	GCA_000016385.1	0.0479936
Methanomethylovorans hollandica	DSM 15978	GCA_000328665.1	0.0469549
Aciduliprofundum boonei	T469	GCA_000025665.1	0.0342524
Acidilobus saccharovorans	345-15	GCA_000144915.1	0.0341605
Nitratidesulfovibrio vulgaris	Hildenborough	GCA_000195755.1	0.0271462
Desulfitobacterium dehalogenans	ATCC 51507	GCA_000243155.3	0.00353466
Geobacter bemidjiensis	Bem	GCA_000020725.1	0.00331231
			total	47	43	41
Number of bins obtained using various software and combinations of assemblies
Assembly	CONCOCT	MaxBin2	MetaBAT2	DASTool
Illumina	67	35	57	41
Illumina_PacBio	64	38	62	47
Illumina_minION	63	42	60	43
